# Supplementary material for: Prevalence of Clinical and Pre-Clinical Obesity at Six Months Postpartum Following Gestational Diabetes Mellitus
Source: Nutrients. 2026 Jan 9;18(2):212. doi: 10.3390/nu18020212 (PMC12845492; doi:10.3390/nu18020212)
Supplement: Supplementary file 1 [file nutrients-18-00212-s001.zip]

Archive with 1 entries (1 files):
- nutrients-4051197-supplementary.pdf
